# Supplementary material for: Evaluating drug-drug interaction information in NDF-RT and DrugBank
Source: J Biomed Semantics. 2015 May 11;6:19. doi: 10.1186/s13326-015-0018-0 (PMC4426554; doi:10.1186/s13326-015-0018-0)
Supplement: Additional file 1: — Coverage of the reference set of drug-drug interactions by DrugBank and NDF-RT. [file 13326_2015_18_MOESM1_ESM.xlsx]

## Sheet: group-GOLD-summary-sorted2
RxCUI1	Name1	RxCUI2	Name2	Group	Coverage
725	Amphetamine	6011	Isocarboxazid	3	Both
725	Amphetamine	8123	Phenelzine	3	Both
1422	Benzphetamine	6011	Isocarboxazid	3	Both
1422	Benzphetamine	8123	Phenelzine	3	Both
1422	Benzphetamine	10734	Tranylcypromine	3	Both
3288	Dextroamphetamine	6011	Isocarboxazid	3	Both
3288	Dextroamphetamine	8123	Phenelzine	3	Both
3288	Dextroamphetamine	10734	Tranylcypromine	3	Both
3389	Diethylpropion	6011	Isocarboxazid	3	Both
3389	Diethylpropion	8123	Phenelzine	3	Both
3389	Diethylpropion	10734	Tranylcypromine	3	Both
6011	Isocarboxazid	38400	atomoxetine	3	Both
6011	Isocarboxazid	6816	Methamphetamine	3	Both
6011	Isocarboxazid	33272	phendimetrazine	3	Both
6011	Isocarboxazid	8152	Phentermine	3	Both
6011	Isocarboxazid	8896	Pseudoephedrine	3	Both
6816	Methamphetamine	8123	Phenelzine	3	Both
6816	Methamphetamine	10734	Tranylcypromine	3	Both
6901	Methylphenidate	8123	Phenelzine	3	Both
6901	Methylphenidate	10734	Tranylcypromine	3	Both
8123	Phenelzine	38400	atomoxetine	3	Both
8123	Phenelzine	8896	Pseudoephedrine	3	Both
8896	Pseudoephedrine	10734	Tranylcypromine	3	Both
10734	Tranylcypromine	38400	atomoxetine	3	Both
10734	Tranylcypromine	700810	Lisdexamfetamine	3	Both
283742	Esomeprazole	343047	Atazanavir	4	Both
17128	lansoprazole	343047	Atazanavir	4	Both
7646	Omeprazole	343047	Atazanavir	4	Both
40790	pantoprazole	343047	Atazanavir	4	Both
114979	rabeprazole	343047	Atazanavir	4	Both
2556	Citalopram	6011	Isocarboxazid	8	Both
2556	Citalopram	8123	Phenelzine	8	Both
2556	Citalopram	9639	Selegiline	8	Both
2556	Citalopram	10734	Tranylcypromine	8	Both
4493	Fluoxetine	6011	Isocarboxazid	8	Both
4493	Fluoxetine	8123	Phenelzine	8	Both
4493	Fluoxetine	9639	Selegiline	8	Both
4493	Fluoxetine	10734	Tranylcypromine	8	Both
6011	Isocarboxazid	734064	Desvenlafaxine	8	Both
6011	Isocarboxazid	72625	duloxetine	8	Both
6011	Isocarboxazid	42355	Fluvoxamine	8	Both
6011	Isocarboxazid	32937	Paroxetine	8	Both
6011	Isocarboxazid	36437	Sertraline	8	Both
6011	Isocarboxazid	39786	venlafaxine	8	Both
8123	Phenelzine	734064	Desvenlafaxine	8	Both
8123	Phenelzine	72625	duloxetine	8	Both
8123	Phenelzine	42355	Fluvoxamine	8	Both
8123	Phenelzine	32937	Paroxetine	8	Both
8123	Phenelzine	36437	Sertraline	8	Both
8123	Phenelzine	39786	venlafaxine	8	Both
8702	Procarbazine	734064	Desvenlafaxine	8	Both
9639	Selegiline	734064	Desvenlafaxine	8	Both
9639	Selegiline	42355	Fluvoxamine	8	Both
9639	Selegiline	32937	Paroxetine	8	Both
9639	Selegiline	39786	venlafaxine	8	Both
10734	Tranylcypromine	734064	Desvenlafaxine	8	Both
10734	Tranylcypromine	72625	duloxetine	8	Both
10734	Tranylcypromine	42355	Fluvoxamine	8	Both
10734	Tranylcypromine	32937	Paroxetine	8	Both
10734	Tranylcypromine	36437	Sertraline	8	Both
10734	Tranylcypromine	39786	venlafaxine	8	Both
51499	irinotecan	343047	Atazanavir	11	Both
3289	Dextromethorphan	6011	Isocarboxazid	16	Both
3289	Dextromethorphan	8123	Phenelzine	16	Both
3289	Dextromethorphan	9639	Selegiline	16	Both
3289	Dextromethorphan	10734	Tranylcypromine	16	Both
4337	Fentanyl	10734	Tranylcypromine	16	Both
6011	Isocarboxazid	6754	Meperidine	16	Both
6011	Isocarboxazid	10689	Tramadol	16	Both
6754	Meperidine	8123	Phenelzine	16	Both
6754	Meperidine	9639	Selegiline	16	Both
6754	Meperidine	10734	Tranylcypromine	16	Both
8123	Phenelzine	10689	Tramadol	16	Both
8702	Procarbazine	10689	Tramadol	16	Both
9639	Selegiline	787390	tapentadol	16	Both
9639	Selegiline	10689	Tramadol	16	Both
2002	Carbamazepine	114289	Indinavir	23	Both
2002	Carbamazepine	85762	Ritonavir	23	Both
2002	Carbamazepine	190548	tipranavir	23	Both
55672	Rifabutin	228656	Amprenavir	23	Both
55672	Rifabutin	343047	Atazanavir	23	Both
55672	Rifabutin	358262	fosamprenavir	23	Both
55672	Rifabutin	114289	Indinavir	23	Both
55672	Rifabutin	85762	Ritonavir	23	Both
55672	Rifabutin	83395	Saquinavir	23	Both
9384	Rifampin	228656	Amprenavir	23	Both
9384	Rifampin	343047	Atazanavir	23	Both
9384	Rifampin	358262	fosamprenavir	23	Both
9384	Rifampin	114289	Indinavir	23	Both
9384	Rifampin	134527	Nelfinavir	23	Both
9384	Rifampin	85762	Ritonavir	23	Both
9384	Rifampin	83395	Saquinavir	23	Both
9384	Rifampin	190548	tipranavir	23	Both
35617	rifapentine	190548	tipranavir	23	Both
703	Amiodarone	36567	Simvastatin	25	Both
21212	Clarithromycin	36567	Simvastatin	25	Both
3443	Diltiazem	6472	Lovastatin	25	Both
3443	Diltiazem	36567	Simvastatin	25	Both
4053	Erythromycin	6472	Lovastatin	25	Both
4053	Erythromycin	36567	Simvastatin	25	Both
4450	Fluconazole	6472	Lovastatin	25	Both
4450	Fluconazole	36567	Simvastatin	25	Both
28031	Itraconazole	36567	Simvastatin	25	Both
6135	Ketoconazole	6472	Lovastatin	25	Both
6135	Ketoconazole	36567	Simvastatin	25	Both
6472	Lovastatin	228656	Amprenavir	25	Both
6472	Lovastatin	343047	Atazanavir	25	Both
6472	Lovastatin	21212	Clarithromycin	25	Both
6472	Lovastatin	460132	darunavir	25	Both
6472	Lovastatin	114289	Indinavir	25	Both
6472	Lovastatin	28031	Itraconazole	25	Both
6472	Lovastatin	31565	nefazodone	25	Both
6472	Lovastatin	134527	Nelfinavir	25	Both
6472	Lovastatin	85762	Ritonavir	25	Both
6472	Lovastatin	83395	Saquinavir	25	Both
6472	Lovastatin	274786	telithromycin	25	Both
6472	Lovastatin	11170	Verapamil	25	Both
6472	Lovastatin	121243	voriconazole	25	Both
31565	nefazodone	36567	Simvastatin	25	Both
36567	Simvastatin	228656	Amprenavir	25	Both
36567	Simvastatin	343047	Atazanavir	25	Both
36567	Simvastatin	134527	Nelfinavir	25	Both
36567	Simvastatin	274786	telithromycin	25	Both
36567	Simvastatin	190548	tipranavir	25	Both
36567	Simvastatin	121243	voriconazole	25	Both
11170	Verapamil	36567	Simvastatin	25	Both
4025	Ergotamine	228656	Amprenavir	27	Both
4025	Ergotamine	114289	Indinavir	27	Both
4025	Ergotamine	134527	Nelfinavir	27	Both
4025	Ergotamine	85762	Ritonavir	27	Both
4025	Ergotamine	83395	Saquinavir	27	Both
4025	Ergotamine	121243	voriconazole	27	Both
703	Amiodarone	57258	tizanidine	28	Both
2551	Ciprofloxacin	57258	tizanidine	28	Both
6926	Mexiletine	57258	tizanidine	28	Both
8754	Propafenone	57258	tizanidine	28	Both
10594	Ticlopidine	57258	tizanidine	28	Both
8702	Procarbazine	10734	Tranylcypromine	30	Both
6011	Isocarboxazid	37418	Sumatriptan	31	Both
6011	Isocarboxazid	135775	zolmitriptan	31	Both
8123	Phenelzine	88014	rizatriptan	31	Both
8123	Phenelzine	37418	Sumatriptan	31	Both
8123	Phenelzine	135775	zolmitriptan	31	Both
10734	Tranylcypromine	88014	rizatriptan	31	Both
10734	Tranylcypromine	37418	Sumatriptan	31	Both
10734	Tranylcypromine	135775	zolmitriptan	31	Both
6011	Isocarboxazid	6901	Methylphenidate	3	DrugBank
8123	Phenelzine	33272	phendimetrazine	3	DrugBank
8123	Phenelzine	8152	Phentermine	3	DrugBank
8152	Phentermine	10734	Tranylcypromine	3	DrugBank
10734	Tranylcypromine	33272	phendimetrazine	3	DrugBank
6011	Isocarboxazid	321988	Escitalopram	8	DrugBank
6011	Isocarboxazid	588250	milnacipran	8	DrugBank
6011	Isocarboxazid	31565	nefazodone	8	DrugBank
8123	Phenelzine	321988	Escitalopram	8	DrugBank
8123	Phenelzine	588250	milnacipran	8	DrugBank
8123	Phenelzine	31565	nefazodone	8	DrugBank
8702	Procarbazine	588250	milnacipran	8	DrugBank
8702	Procarbazine	39786	venlafaxine	8	DrugBank
9639	Selegiline	321988	Escitalopram	8	DrugBank
10734	Tranylcypromine	321988	Escitalopram	8	DrugBank
10734	Tranylcypromine	588250	milnacipran	8	DrugBank
10734	Tranylcypromine	31565	nefazodone	8	DrugBank
51499	irinotecan	358255	aprepitant	11	DrugBank
51499	irinotecan	274786	telithromycin	11	DrugBank
51499	irinotecan	121243	voriconazole	11	DrugBank
6135	Ketoconazole	51499	irinotecan	11	DrugBank
10689	Tramadol	10734	Tranylcypromine	16	DrugBank
2551	Ciprofloxacin	596205	ramelteon	22	DrugBank
42355	Fluvoxamine	596205	ramelteon	22	DrugBank
228656	Amprenavir	258326	ST. JOHN'S WORT EXTRACT	23	DrugBank
114289	Indinavir	258326	ST. JOHN'S WORT EXTRACT	23	DrugBank
134527	Nelfinavir	258326	ST. JOHN'S WORT EXTRACT	23	DrugBank
55672	Rifabutin	190548	tipranavir	23	DrugBank
258326	ST. JOHN'S WORT EXTRACT	343047	Atazanavir	23	DrugBank
258326	ST. JOHN'S WORT EXTRACT	358262	fosamprenavir	23	DrugBank
190548	tipranavir	258326	ST. JOHN'S WORT EXTRACT	23	DrugBank
6472	Lovastatin	190548	tipranavir	25	DrugBank
3418	Dihydroergotamine	228656	Amprenavir	27	DrugBank
3418	Dihydroergotamine	343047	Atazanavir	27	DrugBank
3418	Dihydroergotamine	21212	Clarithromycin	27	DrugBank
3418	Dihydroergotamine	4053	Erythromycin	27	DrugBank
3418	Dihydroergotamine	114289	Indinavir	27	DrugBank
3418	Dihydroergotamine	28031	Itraconazole	27	DrugBank
3418	Dihydroergotamine	6135	Ketoconazole	27	DrugBank
3418	Dihydroergotamine	134527	Nelfinavir	27	DrugBank
3418	Dihydroergotamine	85762	Ritonavir	27	DrugBank
3418	Dihydroergotamine	83395	Saquinavir	27	DrugBank
3418	Dihydroergotamine	274786	telithromycin	27	DrugBank
3418	Dihydroergotamine	190548	tipranavir	27	DrugBank
3418	Dihydroergotamine	121243	voriconazole	27	DrugBank
4021	Ergonovine	4053	Erythromycin	27	DrugBank
4021	Ergonovine	274786	telithromycin	27	DrugBank
4021	Ergonovine	190548	tipranavir	27	DrugBank
4021	Ergonovine	121243	voriconazole	27	DrugBank
4025	Ergotamine	343047	Atazanavir	27	DrugBank
4025	Ergotamine	21212	Clarithromycin	27	DrugBank
4025	Ergotamine	4053	Erythromycin	27	DrugBank
4025	Ergotamine	28031	Itraconazole	27	DrugBank
4025	Ergotamine	6135	Ketoconazole	27	DrugBank
4025	Ergotamine	274786	telithromycin	27	DrugBank
4025	Ergotamine	190548	tipranavir	27	DrugBank
4053	Erythromycin	6883	Methylergonovine	27	DrugBank
6883	Methylergonovine	343047	Atazanavir	27	DrugBank
6883	Methylergonovine	274786	telithromycin	27	DrugBank
6883	Methylergonovine	190548	tipranavir	27	DrugBank
6883	Methylergonovine	121243	voriconazole	27	DrugBank
42355	Fluvoxamine	57258	tizanidine	28	DrugBank
6011	Isocarboxazid	88014	rizatriptan	31	DrugBank
30121	Moclobemide	88014	rizatriptan	31	DrugBank
30121	Moclobemide	135775	zolmitriptan	31	DrugBank
725	Amphetamine	10734	Tranylcypromine	3	NDF-RT
6011	Isocarboxazid	700810	Lisdexamfetamine	3	NDF-RT
8123	Phenelzine	700810	Lisdexamfetamine	3	NDF-RT
9639	Selegiline	38400	atomoxetine	3	NDF-RT
9639	Selegiline	700810	Lisdexamfetamine	3	NDF-RT
2556	Citalopram	8702	Procarbazine	8	NDF-RT
4493	Fluoxetine	8702	Procarbazine	8	NDF-RT
8702	Procarbazine	72625	duloxetine	8	NDF-RT
8702	Procarbazine	42355	Fluvoxamine	8	NDF-RT
8702	Procarbazine	32937	Paroxetine	8	NDF-RT
9639	Selegiline	72625	duloxetine	8	NDF-RT
9639	Selegiline	31565	nefazodone	8	NDF-RT
9639	Selegiline	36437	Sertraline	8	NDF-RT
4337	Fentanyl	6011	Isocarboxazid	16	NDF-RT
4337	Fentanyl	8123	Phenelzine	16	NDF-RT
4337	Fentanyl	9639	Selegiline	16	NDF-RT
6011	Isocarboxazid	6813	Methadone	16	NDF-RT
6011	Isocarboxazid	787390	tapentadol	16	NDF-RT
6813	Methadone	8123	Phenelzine	16	NDF-RT
6813	Methadone	9639	Selegiline	16	NDF-RT
6813	Methadone	10734	Tranylcypromine	16	NDF-RT
8123	Phenelzine	787390	tapentadol	16	NDF-RT
8702	Procarbazine	787390	tapentadol	16	NDF-RT
10734	Tranylcypromine	787390	tapentadol	16	NDF-RT
75207	bosentan	228656	Amprenavir	23	NDF-RT
75207	bosentan	343047	Atazanavir	23	NDF-RT
75207	bosentan	358262	fosamprenavir	23	NDF-RT
75207	bosentan	114289	Indinavir	23	NDF-RT
75207	bosentan	195088	lopinavir	23	NDF-RT
75207	bosentan	134527	Nelfinavir	23	NDF-RT
2002	Carbamazepine	460132	darunavir	23	NDF-RT
2002	Carbamazepine	195088	lopinavir	23	NDF-RT
2002	Carbamazepine	134527	Nelfinavir	23	NDF-RT
2002	Carbamazepine	83395	Saquinavir	23	NDF-RT
55672	Rifabutin	460132	darunavir	23	NDF-RT
55672	Rifabutin	134527	Nelfinavir	23	NDF-RT
9384	Rifampin	460132	darunavir	23	NDF-RT
9384	Rifampin	195088	lopinavir	23	NDF-RT
35617	rifapentine	228656	Amprenavir	23	NDF-RT
35617	rifapentine	343047	Atazanavir	23	NDF-RT
35617	rifapentine	460132	darunavir	23	NDF-RT
35617	rifapentine	358262	fosamprenavir	23	NDF-RT
35617	rifapentine	114289	Indinavir	23	NDF-RT
35617	rifapentine	195088	lopinavir	23	NDF-RT
35617	rifapentine	134527	Nelfinavir	23	NDF-RT
35617	rifapentine	85762	Ritonavir	23	NDF-RT
35617	rifapentine	83395	Saquinavir	23	NDF-RT
703	Amiodarone	6472	Lovastatin	25	NDF-RT
36567	Simvastatin	460132	darunavir	25	NDF-RT
36567	Simvastatin	114289	Indinavir	25	NDF-RT
36567	Simvastatin	195088	lopinavir	25	NDF-RT
36567	Simvastatin	85762	Ritonavir	25	NDF-RT
36567	Simvastatin	83395	Saquinavir	25	NDF-RT
4025	Ergotamine	195088	lopinavir	27	NDF-RT
6883	Methylergonovine	228656	Amprenavir	27	NDF-RT
6883	Methylergonovine	460132	darunavir	27	NDF-RT
6883	Methylergonovine	114289	Indinavir	27	NDF-RT
6883	Methylergonovine	134527	Nelfinavir	27	NDF-RT
6883	Methylergonovine	85762	Ritonavir	27	NDF-RT
6883	Methylergonovine	83395	Saquinavir	27	NDF-RT
40575	zileuton	57258	tizanidine	28	NDF-RT
725	Amphetamine	8702	Procarbazine	3	None
725	Amphetamine	9639	Selegiline	3	None
1422	Benzphetamine	8702	Procarbazine	3	None
1422	Benzphetamine	9639	Selegiline	3	None
3288	Dextroamphetamine	8702	Procarbazine	3	None
3288	Dextroamphetamine	9639	Selegiline	3	None
3389	Diethylpropion	8702	Procarbazine	3	None
3389	Diethylpropion	9639	Selegiline	3	None
6011	Isocarboxazid	352372	dexmethylphenidate	3	None
6816	Methamphetamine	8702	Procarbazine	3	None
6816	Methamphetamine	9639	Selegiline	3	None
6901	Methylphenidate	8702	Procarbazine	3	None
6901	Methylphenidate	9639	Selegiline	3	None
8123	Phenelzine	352372	dexmethylphenidate	3	None
8152	Phentermine	8702	Procarbazine	3	None
8152	Phentermine	9639	Selegiline	3	None
8702	Procarbazine	38400	atomoxetine	3	None
8702	Procarbazine	352372	dexmethylphenidate	3	None
8702	Procarbazine	700810	Lisdexamfetamine	3	None
8702	Procarbazine	33272	phendimetrazine	3	None
8702	Procarbazine	8896	Pseudoephedrine	3	None
8896	Pseudoephedrine	9639	Selegiline	3	None
9639	Selegiline	352372	dexmethylphenidate	3	None
9639	Selegiline	33272	phendimetrazine	3	None
10734	Tranylcypromine	352372	dexmethylphenidate	3	None
8702	Procarbazine	321988	Escitalopram	8	None
8702	Procarbazine	31565	nefazodone	8	None
8702	Procarbazine	36437	Sertraline	8	None
9639	Selegiline	588250	milnacipran	8	None
703	Amiodarone	51499	irinotecan	11	None
2541	Cimetidine	51499	irinotecan	11	None
21212	Clarithromycin	51499	irinotecan	11	None
3443	Diltiazem	51499	irinotecan	11	None
4053	Erythromycin	51499	irinotecan	11	None
4450	Fluconazole	51499	irinotecan	11	None
51499	irinotecan	228656	Amprenavir	11	None
51499	irinotecan	460132	darunavir	11	None
51499	irinotecan	358262	fosamprenavir	11	None
51499	irinotecan	114289	Indinavir	11	None
51499	irinotecan	195088	lopinavir	11	None
51499	irinotecan	134527	Nelfinavir	11	None
51499	irinotecan	85762	Ritonavir	11	None
51499	irinotecan	83395	Saquinavir	11	None
51499	irinotecan	190548	tipranavir	11	None
28031	Itraconazole	51499	irinotecan	11	None
31565	nefazodone	51499	irinotecan	11	None
11170	Verapamil	51499	irinotecan	11	None
3289	Dextromethorphan	8702	Procarbazine	16	None
4337	Fentanyl	8702	Procarbazine	16	None
6754	Meperidine	8702	Procarbazine	16	None
6813	Methadone	8702	Procarbazine	16	None
703	Amiodarone	596205	ramelteon	22	None
10594	Ticlopidine	596205	ramelteon	22	None
75207	bosentan	460132	darunavir	23	None
75207	bosentan	85762	Ritonavir	23	None
75207	bosentan	83395	Saquinavir	23	None
75207	bosentan	190548	tipranavir	23	None
2002	Carbamazepine	228656	Amprenavir	23	None
2002	Carbamazepine	343047	Atazanavir	23	None
2002	Carbamazepine	358262	fosamprenavir	23	None
195088	lopinavir	258326	ST. JOHN'S WORT EXTRACT	23	None
55672	Rifabutin	195088	lopinavir	23	None
85762	Ritonavir	258326	ST. JOHN'S WORT EXTRACT	23	None
83395	Saquinavir	258326	ST. JOHN'S WORT EXTRACT	23	None
258326	ST. JOHN'S WORT EXTRACT	460132	darunavir	23	None
6472	Lovastatin	195088	lopinavir	25	None
3418	Dihydroergotamine	460132	darunavir	27	None
3418	Dihydroergotamine	195088	lopinavir	27	None
4021	Ergonovine	228656	Amprenavir	27	None
4021	Ergonovine	343047	Atazanavir	27	None
4021	Ergonovine	21212	Clarithromycin	27	None
4021	Ergonovine	460132	darunavir	27	None
4021	Ergonovine	114289	Indinavir	27	None
4021	Ergonovine	28031	Itraconazole	27	None
4021	Ergonovine	6135	Ketoconazole	27	None
4021	Ergonovine	195088	lopinavir	27	None
4021	Ergonovine	134527	Nelfinavir	27	None
4021	Ergonovine	85762	Ritonavir	27	None
4021	Ergonovine	83395	Saquinavir	27	None
4025	Ergotamine	460132	darunavir	27	None
6135	Ketoconazole	6883	Methylergonovine	27	None
6883	Methylergonovine	21212	Clarithromycin	27	None
6883	Methylergonovine	28031	Itraconazole	27	None
6883	Methylergonovine	195088	lopinavir	27	None
6878	Methylene blue	88014	rizatriptan	31	None
6878	Methylene blue	37418	Sumatriptan	31	None
6878	Methylene blue	135775	zolmitriptan	31	None
30121	Moclobemide	37418	Sumatriptan	31	None
